# Supplementary material for: Modifier Effect in Silica-Supported FePO4 and Fe-Mo-O Catalysts for Propylene Glycol Oxidation
Source: Materials (Basel). 2022 Mar 4;15(5):1906. doi: 10.3390/ma15051906 (PMC8911785; doi:10.3390/ma15051906)
Supplement: Supplementary file 1 [file materials-15-01906-s001.zip]

Archive with 1 entries (1 files):
- materials-1587438-SI.pdf
